# Supplementary material for: HOXD‐AS2‐STAT3 feedback loop attenuates sensitivity to temozolomide in glioblastoma
Source: CNS Neurosci Ther. 2023 Jun 12;29(11):3430–45. doi: 10.1111/cns.14277 (PMC10580348; doi:10.1111/cns.14277)
Supplement: Supplementary file 1 — Table S1 [file CNS-29-3430-s003.xlsx]

## Sheet: shRNA target and siRNA sequence
shRNA target and siRNA sequences
Name	Sequence(5’-3’)
shRNA-NC	TTCTCCGAACGTGTCACGT
shRNA-HOXD-AS2	GAGGACACAAGAAGCTTGGAT
siRNA-NC	sense:UUCUCCGAACGUGUCACGUTT
	antisense:ACGUGACACGUUCGGAGAATT
siRNA-IGF2BP2	sense:GAAACAGGGACCAAGAUAATT
	antisense:UUAUCUUGGUCCCUGUUUCTT
