# Supplementary material for: HOXD‐AS2‐STAT3 feedback loop attenuates sensitivity to temozolomide in glioblastoma
Source: CNS Neurosci Ther. 2023 Jun 12;29(11):3430–45. doi: 10.1111/cns.14277 (PMC10580348; doi:10.1111/cns.14277)
Supplement: Supplementary file 2 — Table S2 [file CNS-29-3430-s002.xlsx]

## Sheet: Primers in this study
Primers in this study
Name	Sequence(5’-3’)
HOXD-AS2	F:GGGCGTCTGCTGTAATCCA
	R:CGGCTTCTTCACCAACATGAG
HOXD-AS2_P1 (RIP)	F:CTGGTGAACTCCCCCTGAAA
	R:TTCTGAAGGCTGCATGGCTA
HOXD-AS2_P2 (RIP)	F:GATTCTTACCCGAAGGCTGC
	R:CACCAACATGAGCGGGTCT
STAT3	F:CAAGCAGTTTCTTCAGAGCAGG
	R:AGAAGGCGTGATTCTTCCCA
IGF2BP2	F:TGTGAAGGGCACAGTTGAGG
	R:AAAAGATGCCAAGTGCGCTG
BCL2L1	F:CTGAATCGGAGATGAGAC
	R:TGGGATGTCAGGTCACTGAA
MCL1	F:GATGATCCATGTTTTCAGCGAC
	R:CTCCACAAACCCATCCC AG
IGF2	F:GTGGCATCGTTGAGGAGTG
	R:CACGTCCCTCTCGGACTTG
GAPDH	F:GGTGGTCTCCTCTGACTTCAACA
	R:GTTGCTGTAGCCAAATTCGTTGT
U6	F:CTCGCTTCGGCAGCACA
	R:AACGCTTCACGAATTTGCGT
U1	F:GGGAGATACCATGATCACGAAGGT
	R:CCACAAATTATGCAGTCGAGTTTCCC
ChIP-Primer	F:ATGTAATATTTATTAGCAGGTGGGAAAAAAAACACAAC
	R:TAGGCTTTAGTGACTGATGCTGGT
